# Supplementary material for: Structural and kinetic analysis of the COP9-Signalosome activation and the cullin-RING ubiquitin ligase deneddylation cycle
Source: eLife. 2016 Mar 31;5:e12102. doi: 10.7554/eLife.12102 (PMC4878873; doi:10.7554/eLife.12102)
Supplement: Supplementary file 1. — "Id" gives the amino acid sequence of the cross-linked peptides and the exact position of the two cross-linked lysine residues is indicated by the numbers of the letters a and b respectively for the first and second peptide. “Protein1” and “Protein2” denote the cross-linked protein names and “Residue 1” and “Residue 2” respectively defines the position of the cross-linked lysine within the sequence of the protein. “deltaS” is the delta score of the respective cross-link, which serves as a measure for how close the best assigned hit was scored in regard to the second best. “Id_Score” is a weighted sum of four subscores: xcorrc, xcorrx, match-odds and TIC that is used to assess the quality of the composite MS2 spectrum as calculated by xQuest. “FDR” denotes the false-discovery rate as calculated by xProphet. The measured distance in Å is given for all cross-links, which fall within modeled residues. DOI: http://dx.doi.org/10.7554/eLife.12102.021 [file elife-12102-supp1.xlsx]

## Sheet: Sheet1
	Supplementary file 1: Cross-links within CSN5H138A-SCF-N8Skp2/Cks1.
	Id	Protein1	Protein2	Residue1	Residue2	deltaS	ld-Score	FDR	distance ( in Angstrom)
	TFNIKNDFTEEEEAQVR-RPKLNR-a5-b3	Skp1	Skp2	142	86	0.36	55.77	0	residues not modeled
	SQEGRPVQVIGALIGKQEGR-MLATLFKDER-a16-b7	Csn6	Csn4	75	251	0.73	49.35	0	21
	GSDKDFVIVR-GKTPEEIR-a4-b2	Skp2	Skp1	77	130	0.4	42.38	0	residues not modeled
	YTALDKWTNQLNSLNQAVVSK-STTFEKSLLMGK-a6-b6	Csn2	Csn1	426	418	0.16	41.71	0	13
	KTFNIKNDFTEEEEAQVR-RPKLNR-a6-b3	Skp1	Skp2	142	86	0.64	41.56	0	residues not modeled
	YTALDKWTNQLNSLNQAVVSK-STTFEKSLLMGKEFQR-a6-b6	Csn2	Csn1	426	418	0.88	41.31	0	13
	KTFNIKNDFTEEEEAQVR-RPKLNR-a1-b3	Skp1	Skp2	137	86	0.33	40.39	0	residues not modeled
	IPPAIKSANSELGGIWSVGQR-KQPLR-a6-b1	Csn8	Csn3	65	152	0.44	39.52	0.042	15
	MFQDIGVSKDLNEQFKK-LGKLYLER-a9-b3	Cul1	Csn2	552	157	0.38	39.19	0.042	16
	GKTPEEIRK-RPKLNR-a2-b3	Skp1	Skp2	130	86	0.48	38.17	0.042	residues not modeled
	TWELANNMQEAQSIDEIYKYDKK-VKTLTGK-a19-b2	Csn5	Nedd8	30	6	0.41	38.15	0.042	27
	INFKLTNFPEMMNR-DLNEQFKK-a4-b7	Csn2	Cul1	81	559	0.84	37.89	0.042	12
	SQNPHGLKQIGLDQIWDDLR-RPKLNR-a8-b3	Cul1	Skp2	50	86	0.51	37.24	0.042	residues not modeled
	TWELANNMQEAQSIDEIYKYDKK-VKTLTGK-a22-b2	Csn5	Nedd8	33	6	0.52	37.1	0.042	9
	GKTPEEIR-RPKLNR-a2-b3	Skp1	Skp2	130	86	0	36.98	0.042	residues not modeled
	TQQQVEAEVTNIKK-KSEDKLAK-a13-b1	Csn7	Csn5	217	295	0.54	36.05	0.042	residues not modeled
	RAKAMMLR-KNLQK-a3-b1	Csn1	Skp2	431	295	0.77	35.49	0.042	34
	LTKTFLTLSLQDMASR-STTFEKSLLMGK-a3-b6	Csn3	Csn1	349	418	0.34	35.44	0.042	14
	MFQDIGVSKDLNEQFKK-LGKLYLEREEYGK-a9-b3	Cul1	Csn2	552	157	0.76	35.41	0.042	16
	LSDPIVNTLAKNSNLVR-KQPLR-a11-b1	Skp2	Csn3	228	152	0.38	35.08	0.042	89
	SMGSQEDDSGNKPSSYS-TQQQVEAEVTNIKK-a12-b13	Csn3	Csn7	455	217	0	34.53	0.042	residues not modeled
	DGMVSFHDNPEKYNNPAMLHNIDQEMLK-SLLMGKEFQR-a12-b6	Csn3	Csn1	403	424	0.34	34	0.042	21
	TISAGKVNLGAFR-ANQYKENHNR-a6-b5	Csn5	Csn7	180	199	0.27	33.99	0.042	residues not modeled
	AMDQEITVNPQFVQKSMGSQEDDSGNKPSSYS-KNLQK-a15-b1	Csn3	Skp2	443	295	0.36	32.82	0.042	22
	NLVNKHSETFTR-KNLQK-a5-b1	Csn3	Skp2	318	295	0.31	32.53	0.051	55
	IDQVNQLLELDHQKR-STTFEKSLLMGK-a14-b6	Csn2	Csn1	415	418	0.63	32.43	0.051	21
	NLVNKHSETFTR-RPKLNR-a5-b3	Csn3	Skp2	318	86	0.31	32.43	0.051	residues not modeled
	FIKPLSNAYHELAQVYSTNNPSELR-KNLQK-a3-b1	Csn3	Skp2	291	295	0.32	32.11	0.051	39
	SMGSQEDDSGNKPSSYS-KSEDKLAK-a12-b5	Csn3	Csn5	455	299	0.27	31.89	0.051	residues not modeled
	AMDQEITVNPQFVQKSMGSQEDDSGNKPSSYS-NQIHVKSPPR-a15-b6	Csn3	Csn1	443	447	0.32	31.83	0.051	residues not modeled
	FINNNAVTKMAQSSSK-VKTLTGK-a9-b2	Cul1	Nedd8	447	6	0.5	31.57	0.051	62
	NQIHVKSPPREGSQGELTPANSQSR-LSDPIVNTLAKNSNLVR-a6-b11	Csn1	Skp2	447	228	0.79	31.53	0.051	residues not modeled
	DGMVSFHDNPEKYNNPAMLHNIDQEMLK-KPVAGALDVSFNK-a12-b1	Csn3	Csn8	403	166	0.3	31.47	0.051	residues not modeled
	LKAMDQEITVNPQFVQK-ANQYKENHNR-a2-b5	Csn3	Csn7	428	199	0.93	31.15	0.051	10
	DGMVSFHDNPEKYNNPAMLHNIDQEMLK-STTFEKSLLMGK-a12-b6	Csn3	Csn1	403	418	0.28	30.6	0.051	17
	LKAMDQEITVNPQFVQK-KSEDKLAK-a2-b1	Csn3	Csn5	428	295	0.43	30.54	0.051	residues not modeled
	LSDPIVNTLAKNSNLVR-NLVNKHSETFTR-a11-b5	Skp2	Csn3	228	318	0.46	30.49	0.051	69
	LKAMDQEITVNPQFVQK-KSEDKLAK-a2-b5	Csn3	Csn5	428	299	0.45	30.4	0.051	residues not modeled
	IDQVNQLLELDHQKR-TISAGKVNLGAFR-a14-b6	Csn2	Csn5	415	180	0.49	30.28	0.051	28
