# Supplementary material for: Structural and kinetic analysis of the COP9-Signalosome activation and the cullin-RING ubiquitin ligase deneddylation cycle
Source: eLife. 2016 Mar 31;5:e12102. doi: 10.7554/eLife.12102 (PMC4878873; doi:10.7554/eLife.12102)
Supplement: Supplementary file 2. — DOI: http://dx.doi.org/10.7554/eLife.12102.022 [file elife-12102-supp2.xlsx]

## Sheet: Sheet1
	Supplementary file 2: Cross-links within CSN5H138A-SCFSkp2/Cks1.
	Id	Protein1	Protein2	Residue1	Residue2	deltaS	ld-Score	FDR
	TFNIKNDFTEEEEAQVR-RPKLNR-a5-b3	Skp1	Skp2	142	86	0.35	52.26	0
	SQEGRPVQVIGALIGKQEGR-MLATLFKDER-a16-b7	Csn6	Csn4	75	251	0.78	44.69	0
	IPPAIKSANSELGGIWSVGQR-KQPLR-a6-b1	Csn8	Csn3	65	152	0.38	44.31	0
	GKTPEEIRK-RPKLNR-a2-b3	Skp1	Skp2	130	86	0.42	40.01	0
	GKTPEEIR-RPKLNR-a2-b3	Skp1	Skp2	130	86	0.47	38.28	0
	KTFNIKNDFTEEEEAQVR-RPKLNR-a6-b3	Skp1	Skp2	142	86	0.34	38.13	0
	KTFNIKNDFTEEEEAQVR-RPKLNR-a1-b3	Skp1	Skp2	137	86	0.45	37.71	0
	LTKTFLTLSLQDMASR-STTFEKSLLMGK-a3-b6	Csn3	Csn1	349	418	0.24	37.37	0
	AMDQEITVNPQFVQKSMGSQEDDSGNKPSSYS-NQIHVKSPPR-a15-b6	Csn3	Csn1	443	447	0.27	37.29	0
	TISAGKVNLGAFR-ANQYKENHNR-a6-b5	Csn5	Csn7	180	199	0.66	36.95	0
	NLVNKHSETFTR-NQIHVKSPPR-a5-b6	Csn3	Csn1	318	447	0.61	36.94	0
	YTALDKWTNQLNSLNQAVVSK-STTFEKSLLMGK-a6-b6	Csn2	Csn1	426	418	0.28	36.42	0
	MFQDIGVSKDLNEQFK-LGKLYLER-a9-b3	Cul1	Csn2	552	157	0.29	36.17	0
	NLVNKHSETFTR-VDSHSKILYAR-a5-b6	Csn3	Csn1	318	402	0.72	35.43	0
	NLVNKHSETFTR-RPKLNR-a5-b3	Csn3	Skp2	318	86	0.51	35.22	0
	NLVNKHSETFTR-KLSEATR-a5-b1	Csn3	Csn1	318	81	0.57	34.91	0.043
	LKAMDQEITVNPQFVQK-ANQYKENHNR-a2-b5	Csn3	Csn7	428	199	0.43	34.55	0.043
	LSDPIVNTLAKNSNLVR-KQPLR-a11-b1	Skp2	Csn3	228	152	0.38	34.49	0.043
	DGMVSFHDNPEKYNNPAMLHNIDQEMLK-SLLMGKEFQR-a12-b6	Csn3	Csn1	403	424	0.21	34.4	0.043
	TQQQVEAEVTNIKK-KSEDKLAK-a13-b5	Csn7	Csn5	217	299	0.56	34.07	0.043
	TQQQVEAEVTNIKK-KSEDKLAK-a13-b1	Csn7	Csn5	217	295	0.56	34.06	0.043
	IDQVNQLLELDHQKR-WLKTR-a14-b3	Csn2	Rbx1	415	145	0.72	33.99	0.043
	IDQVNQLLELDHQKR-TISAGKVNLGAFR-a14-b6	Csn2	Csn5	415	180	0.73	33.95	0.043
	NQIHVKSPPREGSQGELTPANSQSR-SMGSQEDDSGNKPSSYS-a6-b12	Csn1	Csn3	447	455	0.29	33.43	0.083
	SQNPHGLKQIGLDQIWDDLR-RPKLNR-a8-b3	Cul1	Skp2	50	86	0.57	32.68	0.12
	SMGSQEDDSGNKPSSYS-NQIHVKSPPR-a12-b6	Csn3	Csn1	455	447	0.2	31.16	0.154
	IDQVNQLLELDHQKR-STTFEKSLLMGK-a14-b6	Csn2	Csn1	415	418	0.64	30.33	0.185
	EGIPPQQQRLIYSGKQMNDEK-QILEKAIQLSGAEQLEALK-a15-b5	Nedd8	Csn4	48	32	0.54	28.94	0.243
	IDQVNQLLELDHQKR-NQIHVKSPPR-a14-b6	Csn2	Csn1	415	447	0.67	28.68	0.243
	TQVLIKLIKPYTR-MRKVLK-a6-b3	Csn2	Cul1,Rbx1	361	760, 3	0.74	28.38	0.243
	LSDPIVNTLAKNSNLVR-NLVNKHSETFTR-a11-b5	Skp2	Csn3	228	318	0.42	27.13	0.243
	GNQLQEFAAMLMPHQKATTADGSSILDR-WLKTR-a16-b3	Csn4	Rbx1	290	145	0.43	26.73	0.243
	TISAGKVNLGAFR-MLATLFKDER-a6-b7	Csn5	Csn4	180	251	0.67	25.99	0.243
	AMDQEITVNPQFVQKSMGSQEDDSGNKPSSYS-KNLQK-a15-b1	Csn3	Skp2	443	295	0.26	25.57	0.243
	KTLKATASSSAQEMEQQLAER-MAQSSSKSPELLAR-a4-b7	Csn7	Cul1	221	454	0.57	25.06	0.263
