# Supplementary material for: Structural and kinetic analysis of the COP9-Signalosome activation and the cullin-RING ubiquitin ligase deneddylation cycle
Source: eLife. 2016 Mar 31;5:e12102. doi: 10.7554/eLife.12102 (PMC4878873; doi:10.7554/eLife.12102)
Supplement: Supplementary file 3. — DOI: http://dx.doi.org/10.7554/eLife.12102.023 [file elife-12102-supp3.xlsx]

## Sheet: Sheet1
	Supplementary file 3: Cross-links within CSN-Cul1/Rbx1.
	Id	Protein1	Protein2	Residue1	Residue2	deltaS	ld-Score	FDR
	SQEGRPVQVIGALIGKQEGR-MLATLFKDER-a16-b7	Csn6	Csn4	75	251	0.76	42.99	0
	IPPAIKSANSELGGIWSVGQR-KQPLR-a6-b1	Csn8	Csn3	65	152	0.37	42.99	0
	YTALDKWTNQLNSLNQAVVSK-STTFEKSLLMGK-a6-b6	Csn2	Csn1	426	418	0.1	42.93	0
	TISAGKVNLGAFR-ANQYKENHNR-a6-b5	Csn5	Csn7	180	199	0.68	38.81	0
	NLVNKHSETFTR-KLSEATR-a5-b1	Csn3	Csn1	318	81	0.34	38.52	0
	YTALDKWTNQLNSLNQAVVSK-STTFEKSLLMGKEFQR-a6-b6	Csn2	Csn1	426	418	0.91	38.29	0
	TISAGKVNLGAFR-MLATLFKDER-a6-b7	Csn5	Csn4	180	251	0.63	36.72	0
	LTKTFLTLSLQDMASR-STTFEKSLLMGK-a3-b6	Csn3	Csn1	349	418	0.21	36.67	0
	LKAMDQEITVNPQFVQK-ANQYKENHNR-a2-b5	Csn3	Csn7	428	199	0.91	36.53	0
	NLVNKHSETFTR-NQIHVKSPPR-a5-b6	Csn3	Csn1	318	447	0.52	35.96	0
	TQQQVEAEVTNIKK-KSEDKLAK-a13-b5	Csn7	Csn5	217	299	0.64	35.88	0
	IDQVNQLLELDHQKR-TISAGKVNLGAFR-a14-b6	Csn2	Csn5	415	180	0.6	35.55	0
	AMDQEITVNPQFVQKSMGSQEDDSGNKPSSYS-DKLFNQINIS-a15-b2	Csn3	Csn5	443	326	0.9	34.64	0
	TQQQVEAEVTNIKK-KSEDKLAK-a13-b1	Csn7	Csn5	217	295	0.56	34.53	0
	VDSHSKILYAR-ANQYKENHNR-a6-b5	Csn1	Csn7	402	199	0.53	33.64	0
	NQIHVKSPPREGSQGELTPANSQSR-SMGSQEDDSGNKPSSYS-a6-b12	Csn1	Csn3	447	455	0.55	33.34	0.048
	SMGSQEDDSGNKPSSYS-NQIHVKSPPR-a12-b6	Csn3	Csn1	455	447	0.22	33.07	0.048
	IDQVNQLLELDHQKR-NQIHVKSPPR-a14-b6	Csn2	Csn1	415	447	0.59	33.04	0.048
	IDQVNQLLELDHQKR-WLKTR-a14-b3	Csn2	Rbx1	415	145	0.71	31.99	0.048
	IDQVNQLLELDHQKR-STTFEKSLLMGK-a14-b6	Csn2	Csn1	415	418	0.6	31.51	0.048
	SMGSQEDDSGNKPSSYS-TQQQVEAEVTNIKK-a12-b13	Csn3	Csn7	455	217	0	31.24	0.048
	LTWLYQLSKGELVTNCFKNR-QILEKAIQLSGAEQLEALK-a18-b5	Cul1	Csn4	633	32	0.32	30.34	0.087
	DGMVSFHDNPEKYNNPAMLHNIDQEMLK-SLLMGKEFQR-a12-b6	Csn3	Csn1	403	424	0.34	30.19	0.087
	KTLKATASSSAQEMEQQLAER-MAQSSSKSPELLAR-a4-b7	Csn7	Cul1	221	454	0.54	26.27	0.216
	NLVNKHSETFTR-ANQYKENHNR-a5-b5	Csn3	Csn7	318	199	0.37	26.17	0.216
	DGMVSFHDNPEKYNNPAMLHNIDQEMLK-IDQVNQLLELDHQKR-a12-b14	Csn3	Csn2	403	415	0.42	26.09	0.216
	SMGSQEDDSGNKPSSYS-KSEDKLAK-a12-b5	Csn3	Csn5	455	299	0	26.05	0.216
	AMDQEITVNPQFVQKSMGSQEDDSGNKPSSYS-NQIHVKSPPREGSQGELTPANSQSR-a15-b6	Csn3	Csn1	443	447	0.27	25.01	0.216
