# Supplementary material for: Structural and kinetic analysis of the COP9-Signalosome activation and the cullin-RING ubiquitin ligase deneddylation cycle
Source: eLife. 2016 Mar 31;5:e12102. doi: 10.7554/eLife.12102 (PMC4878873; doi:10.7554/eLife.12102)
Supplement: Supplementary file 4. — DOI: http://dx.doi.org/10.7554/eLife.12102.024 [file elife-12102-supp4.xlsx]

## Sheet: Sheet1
	Supplementary file 4: Cross-links within CSN5H138A-SCF-N8Fbxw7.
	Id	Protein1	Protein2	Residue1	Residue2	deltaS	ld-Score	FDR
	YTALDKWTNQLNSLNQAVVSK-STTFEKSLLMGK-a6-b6	Csn2	Csn1	426	418	0.2	39.12	0
	IPPAIKSANSELGGIWSVGQR-KQPLR-a6-b1	Csn8	Csn3	65	152	0.43	36.68	0
	NLVNKHSETFTR-KLDHGSEVR-a5-b1	Csn3	Fbw7fl	318	208	0.67	33.36	0
	TISAGKVNLGAFR-ANQYKENHNR-a6-b5	Csn5	Csn7	180	199	0.47	30.42	0
	FINNNAVTKMAQSSSK-VKTLTGK-a9-b2	Cul1	Nedd8	447	6	0.54	30.4	0
	TQQQVEAEVTNIKK-KSEDKLAK-a13-b1	Csn7	Csn5	217	295	0.6	29.4	0
	MAGEQKPSSNLLEQFILLAK-SFSLGKKPCK-a6-b7	Csn7	Fbw7fl	6	223	0.51	29.22	0
	YTALDKWTNQLNSLNQAVVSK-KAEARLLEEQR-a6-b1	Csn2	Cul1	426	300	0.27	29.15	0
	VEEKEGIPPQQQR-EEYGKLQKILR-a4-b5	Nedd8	Csn2	33	167	0.94	28.92	0
	LTKTFLTLSLQDMASR-STTFEKSLLMGK-a3-b6	Csn3	Csn1	349	418	0.46	28.62	0
