# Supplementary material for: Structural and kinetic analysis of the COP9-Signalosome activation and the cullin-RING ubiquitin ligase deneddylation cycle
Source: eLife. 2016 Mar 31;5:e12102. doi: 10.7554/eLife.12102 (PMC4878873; doi:10.7554/eLife.12102)
Supplement: Supplementary file 5. — DOI: http://dx.doi.org/10.7554/eLife.12102.025 [file elife-12102-supp5.xlsx]

## Sheet: Sheet1
	Supplementary file 5: Cross-links within CSN5H138A-SCF-N8Fbxw7 (truncated)
	Id	Protein1	Protein2	Residue1	Residue2	deltaS	ld-Score	FDR
	SQEGRPVQVIGALIGKQEGR-MLATLFKDER-a16-b7	Csn6	Csn4	75	251	0.72	44	0
	IPPAIKSANSELGGIWSVGQR-KQPLR-a6-b1	Csn8	Csn3	65	152	0.52	40.55	0
	YTALDKWTNQLNSLNQAVVSK-STTFEKSLLMGK-a6-b6	Csn2	Csn1	426	418	0.18	38.91	0
	MFQDIGVSKDLNEQFK-LGKLYLER-a9-b3	Cul1	Csn2	552	157	0.27	38.66	0
	IDQVNQLLELDHQKR-STTFEKSLLMGK-a14-b6	Csn2	Csn1	415	418	0.56	36.03	0
