# Supplementary material for: Structural and kinetic analysis of the COP9-Signalosome activation and the cullin-RING ubiquitin ligase deneddylation cycle
Source: eLife. 2016 Mar 31;5:e12102. doi: 10.7554/eLife.12102 (PMC4878873; doi:10.7554/eLife.12102)
Supplement: Supplementary file 6. — DOI: http://dx.doi.org/10.7554/eLife.12102.026 [file elife-12102-supp6.xlsx]

## Sheet: Sheet1
	Supplementary file 6: Cross-links within CSN-Cul3/Rbx1
	Id	Protein1	Protein2	Residue1	Residue2	deltaS	ld-Score	FDR
	FYLAKHSGR-LGKLYLER-a5-b3	Cul3	Csn2	579	157	0.76	45.11	0
	YTALDKWTNQLNSLNQAVVSK-STTFEKSLLMGK-a6-b6	Csn2	Csn1	426	418	0.27	44.01	0
	YTALDKWTNQLNSLNQAVVSK-STTFEKSLLMGKEFQR-a6-b6	Csn2	Csn1	426	418	0.83	41.73	0
	NLVNKHSETFTR-KGEVVDR-a5-b1	Csn3	Cul3	318	211	0.37	41.42	0
	IPPAIKSANSELGGIWSVGQR-KQPLR-a6-b1	Csn8	Csn3	65	152	0.88	40.9	0
	SQEGRPVQVIGALIGKQEGR-MLATLFKDER-a16-b7	Csn6	Csn4	75	251	0.72	40.88	0
	LGKLYLEREEYGK-FYLAKHSGR-a3-b5	Csn2	Cul3	157	579	0.56	40.03	0
	TISAGKVNLGAFR-ANQYKENHNR-a6-b5	Csn5	Csn7	180	199	0.26	38.74	0
	MQHNVLVAEVTQQLKAR-WLKTR-a15-b3	Cul3	Rbx1	768	145	0.31	38.51	0
	RFYLAKHSGR-LGKLYLER-a6-b3	Cul3	Csn2	579	157	0.8	37.22	0
	AMDQEITVNPQFVQKSMGSQEDDSGNKPSSYS-NQIHVKSPPR-a15-b6	Csn3	Csn1	443	447	0.3	35.74	0
